# Supplementary material for: Synthesis and Characterization of Ceramide-Containing Liposomes as Membrane Models for Different T Cell Subpopulations
Source: J Funct Biomater. 2022 Aug 2;13(3):111. doi: 10.3390/jfb13030111 (PMC9397063; doi:10.3390/jfb13030111)
Supplement: Supplementary file 1 [file jfb-13-00111-s001.zip]

Archive with 1 entries (1 files):
- jfb-1787271-supplementary.pdf
